# Supplementary material for: Pro-Survival Factor EDEM3 Confers Therapy Resistance in Prostate Cancer
Source: Int J Mol Sci. 2022 Jul 25;23(15):8184. doi: 10.3390/ijms23158184 (PMC9332126; doi:10.3390/ijms23158184)
Supplement: Supplementary file 1 [file ijms-23-08184-s001.zip]

Archive with 1 entries (1 files):
- ijms-1816799-supplementary.xlsx
