# Supplementary material for: Pro-Survival Factor EDEM3 Confers Therapy Resistance in Prostate Cancer
Source: Int J Mol Sci. 2022 Jul 25;23(15):8184. doi: 10.3390/ijms23158184 (PMC9332126; doi:10.3390/ijms23158184)
Supplement: Supplementary file 1 [file ijms-23-08184-s001.zip › ijms-1816799-supplementary.xlsx]

## Sheet: S. Table 1
Supplemental Table S1
Antibodies details
EDEM3	Sigma	E8906
GAPDH	Abgent	AP7873b
anti-mouse secondary	Jackson labs	715-036-150
Vectors
shRNA control vector (LV particles)
shEDEM3 vector (LV) particles)
Control vector	Genscript	pcDNA3.1-C-(k)DYK
EDEM3 OE vector	Genscript	OHu04410
Primers
	Forward	Reverse
GAPDH	AAC AGC GAC ACC CAT CCT C	CAT ACC AGG AAA TGA GCT TGA CAA
ACTIN	CATCGAGCACGGCATCGTCA	TAGCACAGCCTGGATAGCAAC
EDEM3	CAGAAAAGGCACGCAACAT	TGGAACAGAGGGGCAGTATC
ASN2	TGGCTGCTAGAAAGGTGGC	AGCCTGAATGCCTTCCTCAG
ATF3	GATTGGCTTAACTCGGCAATAC	GACAGCCAAATGATCCTCGTTG
EIF2AK3	CTGTCACTCAGGTGGCAGC	CTCCCAAGAAGGCAAGGACG
XBP1	GCGGAAGCCAAGGGGAATG	TGCACGTAGTCTGAGTGCTG
CREB3L2	TCCTGCGCTTAGCATCCTC	GTTCTGAGAAGTGCGTGTGG
DDIT3	CCTCCTGGAAATGAAGAGGAAG	GTGACCTCTGCTGGTTCTGG
HERPUD1	TGAATGCACAAGGCATCACG	ACGTCAGGAGGAGGACCATC
ATF2	GATTGGCTTAACTCGGCAATAC	GACAGCCAAATGATCCTCGTTG
BBC3	TGCCAGATTTGTGGTCCTCAG	TACTGTGCGTTGAGGTCGTC
CDKN2A	GGGTAGAGGAGGTGCGGG	CCCATCATCATGACCTGGATCG
CHAC1	CTTGAAGATCATGAGGGCTGC	TGGTATCGTAGCCACCAAGC
TRIB3	GGTCTGTTTTGCATGCGAGC	ACTCCAACCGCTTCTTCCTG
DDIT4	GGTTTGACCGCTCCACGAG	GGTAAGCCGTGTCTTCCTCC
GABARAP	ATCCGTTCGAGAAGCGCC	AGCCTTTTCTACTATCACCGGC
RACK1	AATACCCTGGGTGTGTGCAA	GCCAGGTTCCATACCTTGACC

## Sheet: S.Table 2 meta-analysis
	Oncomine - fold change PCa vs normal
		Grasso et al.			Taylor et al.			Varambally et al.			Vanaja et al.
		122 samples			185 samples			19 samples			40 samples
	Gene	Fold change	Gene rank	P value	Fold change	Gene rank	P value	Fold change	OE gene rank	P value	Fold change	OE gene rank	P value
	EDEM1	1.158	top 21%	0.015	1.09	top 14%	0.007	-1.1	top 75%	NS	1.1	top 36%	0.9
	EDEM2	1.14	top 23%	0.024	1.02	top 48%	NS	1.15	top 27%	NS	1.2	top 10%	4.59e-06
	EDEM3	1.6	top 1%	2.18e-10	1.5	top 2%	6.77e-07	1.6	top 4%	0.003	1.7	top 2%	4.59e-06

## Sheet: S Table 3. DEgenes
Upregulated genes	Adjusted p value		Downregulated genes	Adjusted p value
SCD	7.90167e-33		ID2	1.06971e-30
OLMALINC	1.85623e-13		MT1G	1.88122e-11
FAM46C	2.29745e-12		DHRS2	1.88122e-11
NKX3-1	2.2994e-10		IARS2	5.78937e-11
INSIG1	6.72638e-10		BRINP1	6.02844e-11
ARHGAP20	1.48705e-09		IGFBP1	7.98496e-10
SREBF1	6.9061e-09		MT1X	7.98496e-10
LENG1	2.77065e-08		CUTC	7.39779e-09
SNAI2	5.41549e-08		ID1	8.41651e-09
SOX9	3.27911e-07		IGFBP3	9.37719e-09
CEBPG	7.77842e-07		COX18	1.49934e-07
C1orf21	7.97916e-07		LINC00511	7.46157e-07
SERPINB6	3.47829e-06		ID3	7.97916e-07
FDFT1	3.65819e-06		RN7SL2	2.15421e-06
RPL3P4	4.54152e-06		MT2A	2.15421e-06
STC1	5.2554e-06		PCCB	2.15421e-06
ACSS2	5.74741e-06		DUSP2	2.56166e-06
PHLDA1	6.08054e-06		ARL6IP1	2.56166e-06
RGS2	7.53627e-06		EXOSC2	3.8641e-06
SIAH2	1.85649e-05		TNFRSF21	4.15804e-06
TMPRSS2	2.13063e-05		HMGN5	5.69383e-06
MAF	3.19283e-05		CRIP1	5.80088e-06
CYP51A1	3.63047e-05		TDG	1.30319e-05
ADM2	4.21246e-05		SELENOW	1.55933e-05
PGPEP1	5.67094e-05		UQCRQ	1.85649e-05
VARS2	6.10179e-05		IMPA1	2.72602e-05
PPP1R1B	7.13627e-05		PBK	3.50324e-05
PRR16	7.16199e-05		BASP1	3.70104e-05
MGAT3	0.000120421		CLU	4.57169e-05
ERG28	0.000144425		DEFB132	5.84e-05
TSC22D3	0.000144425		CD9	7.09792e-05
IGFBP2	0.0001683		MTERF4	7.10385e-05
KLF13	0.000172309		GATA2	8.61734e-05
NPTX2	0.00022041		GPSM2	8.61734e-05
PLPP2	0.000226205		AMACR	0.000109038
EGR2	0.000226205		VTA1	0.000115962
FAM129A	0.000235804		RSRC1	0.00012331
SYT12	0.000235804		ATP1B1	0.000124928
FGD1	0.000263967		TRIM26	0.000139725
GDF7	0.000265306		AP000275.2	0.000143402
EIF3L	0.000270337		MORF4L1	0.000144425
SHMT2	0.000279256		MYL6	0.000181328
SREBF2	0.000305123		ABCE1	0.000193064
SV2A	0.000374584		NEK2	0.000193567
STK39	0.000389324		GPER1	0.000197075
CFAP69	0.000503567		SPTSSB	0.000212251
ATF4	0.000526081		CTSO	0.00022041
SHD	0.000532763		PRRG4	0.00022041
RPS9	0.000658151		EPHA5-AS1	0.000233173
HERPUD1	0.000658151		NDUFB6	0.000314591
NXPH4	0.000658151		VIL1	0.000369542
SRRM3	0.000774195		BIRC5	0.000374584
DDIT4	0.00077879		RAB11A	0.000374584
TOB2	0.000811839		OIP5	0.000499704
RPL35A	0.000925288		GPN3	0.000532763
ITGA8	0.000999689		PCDH19	0.000539039
KCNG1	0.00105131		TMEM164	0.000579442
PHGDH	0.00105145		H2AFZ	0.000654768
EIF4EBP1	0.00107349		PCGF5	0.000658151
ORAI3	0.00118744		CDK1	0.000694257
MAP3K14	0.00119975		IL4R	0.000816768
IDI1	0.00123121		CDH12	0.000816768
NES	0.00123268		USP54	0.000956697
GIPC3	0.00123461		ACAT1	0.00116397
RPL4	0.00128684		TSN	0.00123268
EEF1G	0.00128684		ATP5I	0.00124568
CAVIN1	0.00128684		COX7C	0.00135216
CDC42EP1	0.00128684		SYNPO2	0.00140219
AC114284.1	0.00129535		HMGB2	0.00144254
P2RY11	0.00129535		ARHGAP11A	0.00150884
NPR1	0.00135158		ASH1L-AS1	0.0016716
PAX1	0.00137771		MICAL2	0.0017416
TMEM121B	0.00141749		PXMP4	0.00175173
CNIH2	0.00147255		NCAM2	0.00185672
RFLNB	0.0016251		SLTM	0.00185672
ALDOC	0.00163294		GATA2-AS1	0.00186339
2003-09-01	0.00164232		PSMA3	0.00192532
PTK7	0.0017081		TAP1	0.00195145
ZBTB47	0.0017416		FMC1	0.00195145
PRDX5	0.0017719		ENY2	0.00195145
RPL3	0.00185045		SNRPEP4	0.00211701
PLTP	0.00195259		DNM1L	0.00217048
FIBCD1	0.00204141		TRAPPC13	0.00223026
UBE2J1	0.0020828		NDUFB3	0.002559
SLC25A37	0.00211701		SCCPDH	0.0025928
NUPR1	0.00217048		TIMM10	0.00267539
RPL7	0.00220179		PIGK	0.0027337
HOMER2	0.00223026		EHMT2	0.00297181
TKT	0.00227653		THUMPD3-AS1	0.00300456
TMEM132D-AS1	0.00229995		PRDX3	0.00300948
SOX4	0.00232356		OGDH	0.00302748
LRRC56	0.00234361		CYP1A2	0.00315974
KRT15	0.00247595		PLGRKT	0.00336253
HIF1A	0.00249112		CHPT1	0.00381524
FAM131A	0.00260628		ID4	0.00381524
ACSF2	0.0027337		TMEM106C	0.00392873
TIMP1	0.00276385		PNKD	0.00397159
ESYT1	0.00279581		CENPW	0.0039785
ZBED3	0.00279581		CAMK2D	0.00399842
CD83	0.00282029		YWHAZ	0.00400238
LINC00094	0.00309222		AC099329.1	0.00402387
CD44	0.00311652		LRRCC1	0.00420442
MAP2K2	0.0031578		THBS1	0.00442349
HMGCS1	0.0032884		ATP2C2	0.00451752
GNAS	0.00344814		KIAA1161	0.00451752
RCN1	0.00357532		ASPH	0.00477225
AC024293.1	0.003646		MED11	0.00547844
DDX39B	0.00402387		ZFP91-CNTF	0.00579286
MFSD13A	0.00431387		TJP2	0.00587239
PCK2	0.00431387		NDUFA1	0.00595199
PABPC1	0.00434123		EPHA3	0.00605384
VGF	0.00440007		U2SURP	0.00605384
ACHE	0.00449135		SMPDL3A	0.00624261
AARS	0.00451306		POLR2G	0.00624261
NCKAP5L	0.00473712		TMEM141	0.00624851
RPL3P2	0.00478371		SEMA3D	0.00643077
RPL11	0.00503004		CYP1A1	0.00649861
RPL13	0.00503004		MRPS33	0.00649861
INHBB	0.0052026		SUCLG2	0.00649861
AC137723.1	0.00521683		NT5DC1	0.00654491
PCOLCE	0.00530983		COX17	0.00698766
GALNT16	0.00535224		AC243587.1	0.00723332
FOXO1	0.00557338		CCNA2	0.00744523
C12orf10	0.00563633		HSPE1	0.00747922
VASH1	0.00575088		ARL1	0.00761405
CARS	0.00591456		DLX3	0.00783808
CD24	0.00605384		KRR1	0.00799717
RPS27	0.00616697		NUSAP1	0.00799717
IRX3	0.00616697		DLST	0.00799717
SESN3	0.00616697		ODAM	0.00808328
PYCR1	0.00625251		ADIRF	0.00808715
PRRT4	0.00640259		NIT2	0.00808715
ALPL	0.0064277		TLE3	0.00831703
PXDC1	0.00649861		BZW2	0.00874534
ASNS	0.00654491		MICALCL	0.00893893
ARHGEF2	0.00654491		AP001528.2	0.00903116
PAQR4	0.006987		FH	0.00903116
DHPS	0.00715394		EGLN3	0.00917058
EIF3H	0.00761405		MDH1	0.00924122
MAP3K21	0.00765154		MAGEA4	0.00943671
PAX9	0.00777226		PCDH20	0.00945631
TNNT1	0.00808328		REXO5	0.00977821
TWF2	0.00811781		KLK1	0.00988057
SLC39A1	0.00863933		SCLT1	0.010319
AC005912.1	0.00893893		UQCR10	0.0111262
STARD10	0.00893893		NEDD8-MDP1	0.0112732
CREB3L2	0.00905422		TIMM8B	0.0117812
COLCA1	0.00945552		TJP1	0.0120374
CCND3	0.00945794		TNFAIP3	0.0123471
MID1IP1	0.00955934		FAXDC2	0.0123471
MARF1	0.00960994		SRSF7	0.0123471
MTHFD2	0.00977821		COX6C	0.0125092
CLIC4	0.0100781		MECOM	0.0125167
LONRF1	0.011263		TBX3	0.0127459
EEF2	0.0113099		EI24	0.0128683
DUSP8	0.0114525		RAB11FIP1	0.0129254
EGR3	0.0116473		HMGB1P5	0.0129275
C17orf107	0.0116693		ELL2	0.0130616
MFGE8	0.0119337		RACGAP1	0.013077
APEX1	0.0123471		FAM96B	0.0138938
PCED1A	0.0123471		G2E3	0.0139249
CDKN2A	0.0123471		SRSF3	0.0144951
FAM46A	0.0123471		PGM2	0.0149014
DLK2	0.0123471		SRSF5	0.0149014
PEBP4	0.0124024		RTKN2	0.0150842
SLC38A3	0.0125167		LIMCH1	0.0150842
GRIK4	0.0126781		NDUFA9	0.0150842
PYGL	0.0127459		MT1E	0.015746
CUEDC1	0.0127617		GUCY1B3	0.016515
HSPA8	0.0128725		NLN	0.0166145
EBF4	0.013077		GHR	0.0170003
RTN3	0.0139249		SCARA5	0.0170199
ZP3	0.0139284		CFL2	0.018291
SBK1	0.014074		NDUFB4	0.018291
MANBA	0.0140919		KDM1B	0.0187134
CAMK2N1	0.0141319		XAGE1B	0.0189143
FANCF	0.0141391		HPGD	0.0194121
TMEM97	0.0141391		PCNA	0.0195782
GABARAP	0.0141391		C9orf152	0.0196515
RPS15	0.0141391		EIF4E	0.02073
ZNF189	0.0141391		AC104662.2	0.0208068
HDAC8	0.0141391		EML1	0.0210012
EDEM2	0.0143507		ZNF678	0.0210916
SOD3	0.0144951		SLC35F1	0.0223375
HNRNPA1	0.014517		PLK1	0.022898
SCARF2	0.014517		RPSAP47	0.0240084
EFNA3	0.0149732		KIF14	0.0240336
ADO	0.0150569		NQO1	0.0240534
XBP1	0.0150842		UQCC2	0.0240534
DDIT3	0.0150842		ANLN	0.0244763
IRF5	0.0150842		MPC1	0.0256022
SPHK1	0.0150867		GATA6-AS1	0.0258717
PPM1E	0.0151143		LIN7B	0.0258717
SLC16A8	0.0151245		SMAD9	0.0262083
BCAM	0.0153129		GOLIM4	0.0263301
NACAP1	0.0153129		PTK2B	0.0266086
SNRPN	0.0154139		AC006504.5	0.0266671
FADS1	0.0154139		LRRC15	0.0268676
VPS37D	0.0155626		SPTB	0.0270028
RPL18A	0.015746		ELMOD1	0.0273269
SDC3	0.0157803		CA13	0.0275387
RACK1	0.0157803		SDC4	0.0284432
SIRPA	0.0157935		SFXN1	0.0287956
PSD	0.0160425		TPM3	0.0287956
PLEKHH1	0.0163952		SOD1	0.0288244
MLXIPL	0.0164522		CIT	0.029483
MEX3A	0.0164938		POLR2C	0.0297053
CNKSR3	0.0164976		AC008014.1	0.0304577
MEIS3	0.0165033		EFCAB2	0.0304577
LINC00638	0.0167144		STK26	0.0311934
ZFYVE19	0.0170003		MYO1C	0.0314543
MARS	0.0170188		PDGFRB	0.0320121
FIBP	0.0170853		SNORA59B	0.0323359
NAB2	0.0170853		TXNDC17	0.0323606
EML3	0.0172466		RDM1	0.0324035
SSBP4	0.0174787		AC020915.1	0.0325326
PSAT1	0.0174787		LYRM2	0.0325552
RPL8	0.0175659		MGAT4C	0.0325947
PROCR	0.0175659		TRIM69	0.0325947
FNDC10	0.0178912		LINC00467	0.0325947
RPL29	0.0181742		CPT2	0.0325947
MCIDAS	0.0181742		PFDN1	0.0325947
NKX2-1	0.0181742		ATP5H	0.0325947
TUBA1A	0.0184928		DEPDC1B	0.0328485
UBAP1	0.0205665		MSL3	0.0331413
ECM1	0.0205665		ADIPOR1	0.0334985
ACSL1	0.0205905		CTNNB1	0.0335091
LRRC10B	0.02073		AL392172.1	0.0336065
GDF11	0.0208395		ZNF738	0.0336905
ATF2	0.0209999		RPA3	0.0336905
VPS37B	0.0210597		RPL17-C18orf32	0.0336905
SESN2	0.0210597		PDHB	0.0336905
LAMP3	0.0210784		COPS7A	0.0337484
C8orf4	0.0212792		TXN	0.0337623
SOCS2	0.0213173		HMMR	0.0339703
TNC	0.0213423		SKIL	0.0362838
RAB39B	0.021541		GFM2	0.0362838
HMGA1	0.0219445		LPL	0.0366515
CHAC1	0.0219445		M6PR	0.0367194
MXRA8	0.022534		MCUB	0.03691
HBE1	0.022534		WDR1	0.03691
FAM210B	0.0226649		MYL12A	0.0369964
RPL28	0.0232199		AP003057.1	0.0376176
FAM184A	0.0235207		DMAC1	0.0376176
SP6	0.0243903		RCAN2	0.0376389
TMED3	0.0244763		ATOH8	0.0377865
RPL23A	0.0244763		SPIN4	0.0388034
RPS11	0.0244763		CLPB	0.0389564
APOD	0.0244763		CBWD3	0.0390591
FAM184B	0.0251825		TOMM6	0.0403605
NRN1	0.0251956		EDN2	0.0407268
RPS4Y1	0.0253209		2001-03-01	0.0407287
RPL7A	0.0253209		GAS2L3	0.0407833
EEF1D	0.0253209		CYCS	0.0407833
ABHD15	0.0253602		MYO18A	0.0411271
SCN4B	0.0254945		ATP5G3	0.041502
SLC35E2B	0.0258166		CEP70	0.041827
PHLPP1	0.0258717		AC239868.3	0.0426278
RIPOR2	0.0258717		EBAG9	0.042773
SLC1A5	0.0261804		GABRB3	0.0431885
MAP1LC3A	0.0262083		ZWILCH	0.0431885
NEFL	0.0262083		GBA	0.0431885
C1QL1	0.0262083		RRM2	0.0431885
SLC9A3	0.0263301		PCTP	0.0432654
TRIB3	0.0264507		GPX1	0.043787
RPL18	0.0265044		PDXDC2P	0.0455706
ADRA2C	0.0266086		SNAPC5	0.0457317
RASGRF1	0.026651		FABP5P7	0.0458254
C2orf72	0.0268944		BOLA3	0.0462627
MYT1	0.0274303		NUF2	0.0474907
JUND	0.0276015		MARVELD2	0.0476224
MAMLD1	0.0278412		FZD4	0.0478613
PDCD7	0.0280724		ABCA3	0.0487553
ATP11A	0.0287299		MT1F	0.0491183
RNASET2	0.0288413		TSPAN15	0.0492261
RPS19	0.0288413		RBX1	0.0492745
PRKAB1	0.029483
EIF3FP3	0.0297053
FAM213A	0.0300944
NUDT4	0.0303419
HGNC:18790	0.0304577
SEMA4G	0.0304577
DHCR7	0.0311571
RPL10	0.0311934
FOXD1	0.0311934
DNAJB5	0.0314543
RELN	0.0314543
AGR2	0.0318268
SCARB1	0.0323359
MCRIP1	0.032416
RNF130	0.0325326
RASGRP2	0.0325567
YIPF3	0.0325947
LZTS3	0.0325947
BBC3	0.0325947
AC099336.2	0.0325947
ARHGEF3	0.0325947
AC034236.1	0.0325947
ANKRD23	0.0327236
HBQ1	0.0327236
SGCE	0.0328138
TNFRSF18	0.0328138
IFT74	0.0328485
HOXB13	0.0331735
TUBB8P12	0.033624
MXRA7	0.0336905
KLHL21	0.0337484
PCDHB10	0.03388
RSPO4	0.0339703
FAM171A1	0.0339703
EFNB3	0.0343152
STX5	0.0346136
PITPNC1	0.035187
GRIP1	0.0356904
AC023301.1	0.0360313
C1orf122	0.0360838
CRABP2	0.0362636
NETO1	0.0362838
FOXD2-AS1	0.0362838
APBB1	0.0366515
RHOQ	0.0366555
RAB24	0.03691
GPR176	0.03691
SPDEF	0.0370836
ST6GALNAC4	0.0374831
MOGS	0.0376561
MAP6	0.0378722
TES	0.0382569
DUSP14	0.0382569
GLIPR2	0.0382776
GADD45G	0.0389564
EPHA8	0.03927
PODXL2	0.0395338
ZFYVE9	0.0398499
WIF1	0.0401736
RIMBP3	0.0401736
AMZ1	0.0407268
EIF2AK3	0.0407287
PEX6	0.0407287
MIF4GD	0.0407287
FLJ36000	0.0407287
KLF9	0.0407833
CCDC85A	0.0407833
SMIM10L1	0.041502
RPL31	0.041827
NOP53	0.041827
RPL37	0.041827
PLCXD2	0.041827
RPS2	0.041955
EMILIN3	0.0424078
RPL9P9	0.042444
TMEM132A	0.0426278
AC104563.1	0.0426278
AC027031.2	0.0426278
LHX6	0.0426278
ZNF776	0.0427036
MBD5	0.0427036
PALM	0.042871
EGFL7	0.0430177
BX679664.3	0.0431496
FKBP5	0.043184
PLA2G4A	0.0432654
NFKB2	0.0440308
KAZN	0.0440569
SYT17	0.0440838
NID1	0.0448551
ZCCHC7	0.0455374
ZC4H2	0.0455374
PTGS2	0.0455374
SCNN1D	0.0457317
RPL13A	0.0457456
HDDC3	0.0459701
IRX5	0.0463898
ZNF444	0.0466563
GARS	0.0467026
TMEM216	0.0467026
FRMD8	0.0467026
BRPF3	0.0473658
WNT3A	0.0474907
RPS23P8	0.0477679
AACS	0.0477679
RPL23AP42	0.0477679
ZNF616	0.0479571
EIF3F	0.0482034
MAFA	0.0486424
KIAA1549L	0.0487153
LIPH	0.0487556
CLCF1	0.0488531
SLC17A7	0.0492261
PC	0.0492745
AL021707.2	0.0497635
EPOP	0.0499336

## Sheet: S.Table 4 GO terms for REVIGO
GO biological process complete	Homo sapiens - REFLIST	FDR	20851)	upload_1	435)	upload_1	expected)	upload_1	over/under)	upload_1	fold Enrichment)	upload_1	raw P-value)	upload_1	FDR)
amide biosynthetic process	GO:0043604	3.65e-16	538	54	11.22	+	4.81	2.29e-20	3.65e-16
translation	GO:0006412	4.07e-16	389	46	8.12	+	5.67	5.11e-20	4.07e-16
peptide biosynthetic process	GO:0043043	5.13e-16	415	47	8.66	+	5.43	9.67e-20	5.13e-16
translational initiation	GO:0006413	7.51e-16	143	30	2.98	+	10.06	1.89e-19	7.51e-16
SRP-dependent cotranslational protein targeting to membrane	GO:0006614	8.01e-15	96	25	2	+	12.48	2.52e-18	8.01e-15
cellular amide metabolic process	GO:0043603	1.03e-14	797	62	16.63	+	3.73	3.88e-18	1.03e-14
cotranslational protein targeting to membrane	GO:0006613	1.61e-14	101	25	2.11	+	11.86	7.07e-18	1.61e-14
viral gene expression	GO:0019080	4.37e-14	132	27	2.75	+	9.8	2.2e-17	4.37e-14
nuclear-transcribed mRNA catabolic process, nonsense-mediated decay	GO:0000184	4.54e-14	120	26	2.5	+	10.39	2.57e-17	4.54e-14
protein targeting to ER	GO:0045047	6.4e-14	110	25	2.29	+	10.89	4.02e-17	6.4e-14
peptide metabolic process	GO:0006518	7.67e-14	537	49	11.2	+	4.37	5.3e-17	7.67e-14
establishment of protein localization to endoplasmic reticulum	GO:0072599	1.1e-13	114	25	2.38	+	10.51	8.32e-17	1.1e-13
viral transcription	GO:0019083	1.22e-13	115	25	2.4	+	10.42	9.94e-17	1.22e-13
protein localization to endoplasmic reticulum	GO:0070972	5.63e-13	138	26	2.88	+	9.03	4.96e-16	5.63e-13
protein targeting to membrane	GO:0006612	1.44e-11	177	27	3.69	+	7.31	1.36e-14	1.44e-11
establishment of protein localization to membrane	GO:0090150	1.54e-10	289	32	6.03	+	5.31	1.55e-13	1.54e-10
organonitrogen compound biosynthetic process	GO:1901566	6.46e-10	1410	74	29.42	+	2.52	6.9e-13	6.46e-10
nuclear-transcribed mRNA catabolic process	GO:0000956	7.62e-10	197	26	4.11	+	6.33	8.61e-13	7.62e-10
negative regulation of biological process	GO:0048519	7.97e-10	5388	182	112.41	+	1.62	9.52e-13	7.97e-10
mRNA catabolic process	GO:0006402	4.55e-09	216	26	4.51	+	5.77	5.72e-12	4.55e-09
positive regulation of biological process	GO:0048518	1.11e-08	6249	198	130.37	+	1.52	1.47e-11	1.11e-08
RNA catabolic process	GO:0006401	1.71e-08	251	27	5.24	+	5.16	2.37e-11	1.71e-08
response to oxygen-containing compound	GO:1901700	7.52e-08	1603	75	33.44	+	2.24	1.09e-10	7.52e-08
regulation of metabolic process	GO:0019222	1.04e-07	6755	206	140.92	+	1.46	1.56e-10	1.04e-07
positive regulation of cellular process	GO:0048522	1.39e-07	5520	177	115.16	+	1.54	2.19e-10	1.39e-07
organic substance biosynthetic process	GO:1901576	2.18e-07	2886	110	60.21	+	1.83	3.56e-10	2.18e-07
negative regulation of macromolecule metabolic process	GO:0010605	2.42e-07	2700	105	56.33	+	1.86	4.11e-10	2.42e-07
cellular response to chemical stimulus	GO:0070887	4.43e-07	2956	111	61.67	+	1.8	7.8e-10	4.43e-07
protein localization to membrane	GO:0072657	5.09e-07	514	36	10.72	+	3.36	9.27e-10	5.09e-07
protein targeting	GO:0006605	5.61e-07	371	30	7.74	+	3.88	1.13e-09	5.61e-07
response to chemical	GO:0042221	5.64e-07	4501	150	93.9	+	1.6	1.1e-09	5.64e-07
regulation of developmental process	GO:0050793	5.69e-07	2631	102	54.89	+	1.86	1.07e-09	5.69e-07
biological regulation	GO:0065007	5.89e-07	12491	322	260.59	+	1.24	1.22e-09	5.89e-07
regulation of macromolecule metabolic process	GO:0060255	6.12e-07	6204	190	129.43	+	1.47	1.31e-09	6.12e-07
cellular nitrogen compound biosynthetic process	GO:0044271	7.1e-07	1671	74	34.86	+	2.12	1.56e-09	7.1e-07
establishment of protein localization to organelle	GO:0072594	7.27e-07	450	33	9.39	+	3.52	1.64e-09	7.27e-07
response to organic substance	GO:0010033	7.49e-07	3025	112	63.11	+	1.77	1.74e-09	7.49e-07
biosynthetic process	GO:0009058	7.99e-07	2964	110	61.84	+	1.78	1.96e-09	7.99e-07
response to starvation	GO:0042594	8.18e-07	226	23	4.71	+	4.88	1.95e-09	8.18e-07
positive regulation of metabolic process	GO:0009893	8.44e-07	3702	129	77.23	+	1.67	2.12e-09	8.44e-07
regulation of lipid biosynthetic process	GO:0046890	1.1e-06	191	21	3.98	+	5.27	2.84e-09	1.1e-06
negative regulation of metabolic process	GO:0009892	1.2e-06	2960	109	61.75	+	1.77	3.16e-09	1.2e-06
regulation of biological process	GO:0050789	1.3e-06	11795	307	246.07	+	1.25	3.5e-09	1.3e-06
nucleobase-containing compound catabolic process	GO:0034655	2.22e-06	377	29	7.87	+	3.69	6.14e-09	2.22e-06
regulation of lipid metabolic process	GO:0019216	3.62e-06	411	30	8.57	+	3.5	1.02e-08	3.62e-06
cellular biosynthetic process	GO:0044249	5.55e-06	2782	102	58.04	+	1.76	1.6e-08	5.55e-06
cellular response to stress	GO:0033554	6.38e-06	1761	74	36.74	+	2.01	1.88e-08	6.38e-06
negative regulation of gene expression	GO:0010629	6.47e-06	1766	74	36.84	+	2.01	1.95e-08	6.47e-06
regulation of gene expression	GO:0010468	6.47e-06	4494	145	93.76	+	1.55	1.99e-08	6.47e-06
cellular process	GO:0009987	6.62e-06	14623	357	305.07	+	1.17	2.08e-08	6.62e-06
macromolecule biosynthetic process	GO:0009059	7.14e-06	1781	74	37.16	+	1.99	2.29e-08	7.14e-06
cellular response to starvation	GO:0009267	8.71e-06	180	19	3.76	+	5.06	2.95e-08	8.71e-06
regulation of multicellular organismal process	GO:0051239	8.82e-06	3187	112	66.49	+	1.68	2.94e-08	8.82e-06
viral process	GO:0016032	8.86e-06	792	43	16.52	+	2.6	2.9e-08	8.86e-06
response to hormone	GO:0009725	1.11e-05	920	47	19.19	+	2.45	3.82e-08	1.11e-05
response to drug	GO:0042493	1.35e-05	1019	50	21.26	+	2.35	4.75e-08	1.35e-05
valyl-tRNA aminoacylation	GO:0006438	1.64e-05	6	6	0.13	+	47.93	5.86e-08	1.64e-05
anatomical structure development	GO:0048856	1.64e-05	5451	166	113.72	+	1.46	5.99e-08	1.64e-05
cellular macromolecule biosynthetic process	GO:0034645	1.73e-05	1722	71	35.92	+	1.98	6.42e-08	1.73e-05
positive regulation of macromolecule metabolic process	GO:0010604	1.84e-05	3404	116	71.02	+	1.63	6.94e-08	1.84e-05
developmental process	GO:0032502	1.84e-05	5900	176	123.09	+	1.43	7.04e-08	1.84e-05
symbiotic process	GO:0044403	2.13e-05	884	45	18.44	+	2.44	8.42e-08	2.13e-05
response to nutrient levels	GO:0031667	2.14e-05	535	33	11.16	+	2.96	8.34e-08	2.14e-05
cellular response to nutrient levels	GO:0031669	2.18e-05	259	22	5.4	+	4.07	8.77e-08	2.18e-05
organic cyclic compound catabolic process	GO:1901361	2.33e-05	484	31	10.1	+	3.07	9.52e-08	2.33e-05
multicellular organism development	GO:0007275	2.43e-05	5065	156	105.67	+	1.48	1.01e-07	2.43e-05
response to extracellular stimulus	GO:0009991	2.46e-05	568	34	11.85	+	2.87	1.04e-07	2.46e-05
heterocycle catabolic process	GO:0046700	2.53e-05	434	29	9.05	+	3.2	1.08e-07	2.53e-05
cellular nitrogen compound catabolic process	GO:0044270	2.61e-05	435	29	9.08	+	3.2	1.13e-07	2.61e-05
response to endogenous stimulus	GO:0009719	2.84e-05	1506	64	31.42	+	2.04	1.25e-07	2.84e-05
response to lipid	GO:0033993	2.88e-05	867	44	18.09	+	2.43	1.28e-07	2.88e-05
cytoplasmic translation	GO:0002181	3.4e-05	73	12	1.52	+	7.88	1.56e-07	3.4e-05
regulation of protein metabolic process	GO:0051246	3.4e-05	2833	100	59.1	+	1.69	1.54e-07	3.4e-05
system development	GO:0048731	3.93e-05	4444	140	92.71	+	1.51	1.83e-07	3.93e-05
regulation of biological quality	GO:0065008	4.43e-05	4112	132	85.79	+	1.54	2.09e-07	4.43e-05
cellular response to stimulus	GO:0051716	4.56e-05	6783	194	141.51	+	1.37	2.18e-07	4.56e-05
aromatic compound catabolic process	GO:0019439	4.57e-05	450	29	9.39	+	3.09	2.21e-07	4.57e-05
regulation of cellular protein metabolic process	GO:0032268	4.63e-05	2660	95	55.49	+	1.71	2.27e-07	4.63e-05
cellular response to oxygen-containing compound	GO:1901701	6.86e-05	1077	50	22.47	+	2.23	3.41e-07	6.86e-05
tRNA aminoacylation for protein translation	GO:0006418	6.9e-05	50	10	1.04	+	9.59	3.47e-07	6.9e-05
positive regulation of developmental process	GO:0051094	7.05e-05	1388	59	28.96	+	2.04	3.63e-07	7.05e-05
cellular protein metabolic process	GO:0044267	7.1e-05	3700	121	77.19	+	1.57	3.61e-07	7.1e-05
ER-nucleus signaling pathway	GO:0006984	7.43e-05	38	9	0.79	+	11.35	3.92e-07	7.43e-05
positive regulation of multicellular organismal process	GO:0051240	7.46e-05	1768	70	36.88	+	1.9	3.89e-07	7.46e-05
regulation of translational fidelity	GO:0006450	7.75e-05	27	8	0.56	+	14.2	4.14e-07	7.75e-05
cellular response to organic substance	GO:0071310	8.86e-05	2396	87	49.99	+	1.74	4.79e-07	8.86e-05
aminoacyl-tRNA metabolism involved in translational fidelity	GO:0106074	8.97e-05	18	7	0.38	+	18.64	4.96e-07	8.97e-05
cellular response to external stimulus	GO:0071496	8.98e-05	363	25	7.57	+	3.3	4.91e-07	8.98e-05
cellular response to extracellular stimulus	GO:0031668	9.55e-05	290	22	6.05	+	3.64	5.34e-07	9.55e-05
tRNA aminoacylation	GO:0043039	9.84e-05	53	10	1.11	+	9.04	5.57e-07	9.84e-05
regulation of cell communication	GO:0010646	0.000107	3633	118	75.79	+	1.56	6.1e-07	0.000107
protein localization to organelle	GO:0033365	0.000111	765	39	15.96	+	2.44	6.49e-07	0.000111
amino acid activation	GO:0043038	0.000112	54	10	1.13	+	8.88	6.48e-07	0.000112
mRNA metabolic process	GO:0016071	0.000113	697	37	14.54	+	2.54	6.75e-07	0.000113
positive regulation of nitrogen compound metabolic process	GO:0051173	0.000113	3229	108	67.36	+	1.6	6.69e-07	0.000113
organonitrogen compound metabolic process	GO:1901564	0.000114	5299	158	110.55	+	1.43	6.9e-07	0.000114
positive regulation of cellular metabolic process	GO:0031325	0.000131	3394	112	70.81	+	1.58	7.97e-07	0.000131
regulation of multicellular organismal development	GO:2000026	0.000166	2066	77	43.1	+	1.79	1.02e-06	0.000166
response to organic cyclic compound	GO:0014070	0.000168	929	44	19.38	+	2.27	1.04e-06	0.000168
regulation of signal transduction	GO:0009966	0.000171	3151	105	65.74	+	1.6	1.07e-06	0.000171
positive regulation of locomotion	GO:0040017	0.000177	575	32	12	+	2.67	1.12e-06	0.000177
negative regulation of cellular process	GO:0048523	0.000195	4799	145	100.12	+	1.45	1.28e-06	0.000195
response to toxic substance	GO:0009636	0.000196	521	30	10.87	+	2.76	1.27e-06	0.000196
regulation of signaling	GO:0023051	0.000197	3673	118	76.63	+	1.54	1.26e-06	0.000197
regulation of fat cell differentiation	GO:0045598	0.000221	129	14	2.69	+	5.2	1.46e-06	0.000221
regulation of locomotion	GO:0040012	0.000239	1010	46	21.07	+	2.18	1.62e-06	0.000239
response to organonitrogen compound	GO:0010243	0.000241	1010	46	21.07	+	2.18	1.62e-06	0.000241
cellular response to chemical stress	GO:0062197	0.000242	287	21	5.99	+	3.51	1.66e-06	0.000242
regulation of cell differentiation	GO:0045595	0.000243	1844	70	38.47	+	1.82	1.62e-06	0.000243
positive regulation of cellular component movement	GO:0051272	0.000266	560	31	11.68	+	2.65	1.84e-06	0.000266
protein metabolic process	GO:0019538	0.000294	4282	132	89.33	+	1.48	2.05e-06	0.000294
negative regulation of intracellular signal transduction	GO:1902532	0.00032	508	29	10.6	+	2.74	2.25e-06	0.00032
regulation of growth	GO:0040008	0.000326	682	35	14.23	+	2.46	2.32e-06	0.000326
positive regulation of cell differentiation	GO:0045597	0.000329	992	45	20.7	+	2.17	2.35e-06	0.000329
regulation of protein modification process	GO:0031399	0.000395	1871	70	39.03	+	1.79	2.86e-06	0.000395
positive regulation of cell motility	GO:2000147	0.000399	544	30	11.35	+	2.64	2.91e-06	0.000399
cellular catabolic process	GO:0044248	0.000414	1805	68	37.66	+	1.81	3.05e-06	0.000414
positive regulation of gene expression	GO:0010628	0.000427	2032	74	42.39	+	1.75	3.17e-06	0.000427
regulation of phosphorylation	GO:0042325	0.000488	1627	63	33.94	+	1.86	3.65e-06	0.000488
response to acid chemical	GO:0001101	0.000491	355	23	7.41	+	3.11	3.7e-06	0.000491
regulation of protein phosphorylation	GO:0001932	0.000591	1458	58	30.42	+	1.91	4.49e-06	0.000591
tube development	GO:0035295	0.000619	857	40	17.88	+	2.24	4.74e-06	0.000619
cellular developmental process	GO:0048869	0.000624	3825	119	79.8	+	1.49	4.82e-06	0.000624
positive regulation of biosynthetic process	GO:0009891	0.000651	2055	74	42.87	+	1.73	5.07e-06	0.000651
response to stress	GO:0006950	0.000679	3620	114	75.52	+	1.51	5.38e-06	0.000679
negative regulation of protein metabolic process	GO:0051248	0.000682	1121	48	23.39	+	2.05	5.35e-06	0.000682
cellular metabolic process	GO:0044237	0.000728	7664	207	159.89	+	1.29	5.81e-06	0.000728
regulation of cellular component movement	GO:0051270	0.000734	1023	45	21.34	+	2.11	5.9e-06	0.000734
positive regulation of cellular biosynthetic process	GO:0031328	0.000773	2023	73	42.2	+	1.73	6.27e-06	0.000773
response to peptide	GO:1901652	0.000798	480	27	10.01	+	2.7	6.52e-06	0.000798
primary metabolic process	GO:0044238	0.000809	7463	202	155.7	+	1.3	6.66e-06	0.000809
cell differentiation	GO:0030154	0.00086	3732	116	77.86	+	1.49	7.13e-06	0.00086
regulation of cell motility	GO:2000145	0.000866	939	42	19.59	+	2.14	7.23e-06	0.000866
response to inorganic substance	GO:0010035	0.000877	542	29	11.31	+	2.56	7.39e-06	0.000877
response to peptide hormone	GO:0043434	0.000883	399	24	8.32	+	2.88	7.49e-06	0.000883
negative regulation of multicellular organismal process	GO:0051241	0.000915	1215	50	25.35	+	1.97	7.82e-06	0.000915
regulation of localization	GO:0032879	0.000921	2816	93	58.75	+	1.58	7.93e-06	0.000921
interspecies interaction between organisms	GO:0044419	0.000941	1997	72	41.66	+	1.73	8.16e-06	0.000941
regulation of sterol biosynthetic process	GO:0106118	0.000956	43	8	0.9	+	8.92	8.41e-06	0.000956
cellular response to endogenous stimulus	GO:0071495	0.000961	1221	50	25.47	+	1.96	8.51e-06	0.000961
metabolic process	GO:0008152	0.000961	8414	222	175.54	+	1.26	8.57e-06	0.000961
regulation of cholesterol biosynthetic process	GO:0045540	0.000963	43	8	0.9	+	8.92	8.41e-06	0.000963
response to stimulus	GO:0050896	0.000974	8544	225	178.25	+	1.26	8.82e-06	0.000974
positive regulation of transcription by RNA polymerase II	GO:0045944	0.000976	1223	50	25.51	+	1.96	8.77e-06	0.000976
macromolecule catabolic process	GO:0009057	0.000984	1054	45	21.99	+	2.05	8.96e-06	0.000984
animal organ development	GO:0048513	0.001	3215	103	67.07	+	1.54	9.19e-06	0.001
negative regulation of nitrogen compound metabolic process	GO:0051172	0.00114	2404	82	50.15	+	1.63	1.06e-05	0.00114
negative regulation of response to stimulus	GO:0048585	0.00116	1656	62	34.55	+	1.79	1.08e-05	0.00116
response to nitrogen compound	GO:1901698	0.00125	1093	46	22.8	+	2.02	1.18e-05	0.00125
regulation of primary metabolic process	GO:0080090	0.00125	6064	170	126.51	+	1.34	1.17e-05	0.00125
regulation of cellular response to stress	GO:0080135	0.00129	739	35	15.42	+	2.27	1.23e-05	0.00129
small molecule biosynthetic process	GO:0044283	0.00138	583	30	12.16	+	2.47	1.32e-05	0.00138
negative regulation of signal transduction	GO:0009968	0.00141	1278	51	26.66	+	1.91	1.35e-05	0.00141
positive regulation of macromolecule biosynthetic process	GO:0010557	0.00143	1931	69	40.29	+	1.71	1.38e-05	0.00143
regulation of cell death	GO:0010941	0.00146	1707	63	35.61	+	1.77	1.42e-05	0.00146
negative regulation of cell communication	GO:0010648	0.00151	1423	55	29.69	+	1.85	1.48e-05	0.00151
negative regulation of signaling	GO:0023057	0.00158	1427	55	29.77	+	1.85	1.56e-05	0.00158
cellular macromolecule catabolic process	GO:0044265	0.0017	912	40	19.03	+	2.1	1.72e-05	0.0017
regulation of phosphate metabolic process	GO:0019220	0.0017	1822	66	38.01	+	1.74	1.68e-05	0.0017
regulation of phosphorus metabolic process	GO:0051174	0.0017	1823	66	38.03	+	1.74	1.7e-05	0.0017
catabolic process	GO:0009056	0.00171	2078	73	43.35	+	1.68	1.72e-05	0.00171
PERK-mediated unfolded protein response	GO:0036499	0.00173	12	5	0.25	+	19.97	1.76e-05	0.00173
intracellular transport	GO:0046907	0.00181	1536	58	32.04	+	1.81	1.85e-05	0.00181
response to external stimulus	GO:0009605	0.00181	2472	83	51.57	+	1.61	1.86e-05	0.00181
regulation of cell migration	GO:0030334	0.00187	876	39	18.28	+	2.13	1.94e-05	0.00187
carboxylic acid metabolic process	GO:0019752	0.00192	879	39	18.34	+	2.13	2e-05	0.00192
regulation of intracellular signal transduction	GO:1902531	0.00206	1794	65	37.43	+	1.74	2.16e-05	0.00206
negative regulation of cellular protein metabolic process	GO:0032269	0.00211	1051	44	21.93	+	2.01	2.23e-05	0.00211
regulation of programmed cell death	GO:0043067	0.00222	1580	59	32.96	+	1.79	2.35e-05	0.00222
glucose homeostasis	GO:0042593	0.00247	193	15	4.03	+	3.73	2.64e-05	0.00247
positive regulation of RNA metabolic process	GO:0051254	0.00249	1746	63	36.43	+	1.73	2.67e-05	0.00249
carbohydrate homeostasis	GO:0033500	0.00259	194	15	4.05	+	3.71	2.8e-05	0.00259
RNA metabolic process	GO:0016070	0.00275	1701	62	35.49	+	1.75	2.99e-05	0.00275
cellular response to toxic substance	GO:0097237	0.0028	220	16	4.59	+	3.49	3.06e-05	0.0028
positive regulation of transcription, DNA-templated	GO:0045893	0.00284	1558	58	32.5	+	1.78	3.15e-05	0.00284
regulation of apoptotic process	GO:0042981	0.00286	1558	58	32.5	+	1.78	3.15e-05	0.00286
regulation of steroid biosynthetic process	GO:0050810	0.00291	88	10	1.84	+	5.45	3.23e-05	0.00291
cellular response to drug	GO:0035690	0.00304	411	23	8.57	+	2.68	3.4e-05	0.00304
positive regulation of cell migration	GO:0030335	0.00314	519	27	10.83	+	2.49	3.54e-05	0.00314
negative regulation of growth	GO:0045926	0.00327	249	17	5.19	+	3.27	3.69e-05	0.00327
regulation of response to stimulus	GO:0048583	0.00329	4329	127	90.31	+	1.41	3.75e-05	0.00329
positive regulation of nucleic acid-templated transcription	GO:1903508	0.0033	1656	60	34.55	+	1.74	3.78e-05	0.0033
positive regulation of RNA biosynthetic process	GO:1902680	0.00332	1657	60	34.57	+	1.74	3.82e-05	0.00332
intracellular protein transport	GO:0006886	0.00346	1002	42	20.9	+	2.01	4e-05	0.00346
multicellular organismal process	GO:0032501	0.00348	7015	188	146.35	+	1.28	4.04e-05	0.00348
organic substance metabolic process	GO:0071704	0.00348	7841	206	163.58	+	1.26	4.06e-05	0.00348
cellular response to lipid	GO:0071396	0.0036	529	27	11.04	+	2.45	4.23e-05	0.0036
negative regulation of cell death	GO:0060548	0.0037	1013	42	21.13	+	1.99	4.38e-05	0.0037
biological_process	GO:0008150	0.00381	17794	400	371.22	+	1.08	4.55e-05	0.00381
Unclassified	UNCLASSIFIED	0.00383	3057	35	63.78	-	0.55	4.55e-05	0.00383
regulation of cholesterol metabolic process	GO:0090181	0.00386	56	8	1.17	+	6.85	4.64e-05	0.00386
cellular macromolecule metabolic process	GO:0044260	0.00389	5073	144	105.83	+	1.36	4.72e-05	0.00389
activation of immune response	GO:0002253	0.00391	519	0	10.83	-	< 0.01	4.71e-05	0.00391
regulation of cell growth	GO:0001558	0.0041	422	23	8.8	+	2.61	4.99e-05	0.0041
neurogenesis	GO:0022008	0.00441	1664	60	34.71	+	1.73	5.44e-05	0.00441
regulation of alcohol biosynthetic process	GO:1902930	0.00444	75	9	1.56	+	5.75	5.44e-05	0.00444
regulation of anatomical structure morphogenesis	GO:0022603	0.00451	1099	44	22.93	+	1.92	5.61e-05	0.00451
response to endoplasmic reticulum stress	GO:0034976	0.00452	258	17	5.38	+	3.16	5.6e-05	0.00452
response to insulin	GO:0032868	0.00513	235	16	4.9	+	3.26	6.42e-05	0.00513
regulation of intrinsic apoptotic signaling pathway	GO:2001242	0.00562	163	13	3.4	+	3.82	7.07e-05	0.00562
positive regulation of protein metabolic process	GO:0051247	0.00583	1727	61	36.03	+	1.69	7.4e-05	0.00583
negative regulation of cellular metabolic process	GO:0031324	0.00584	2603	84	54.3	+	1.55	7.38e-05	0.00584
nervous system development	GO:0007399	0.00587	2383	78	49.71	+	1.57	7.49e-05	0.00587
positive regulation of nucleobase-containing compound metabolic process	GO:0045935	0.00595	1911	66	39.87	+	1.66	7.63e-05	0.00595
positive regulation of neurogenesis	GO:0050769	0.00638	487	25	10.16	+	2.46	8.22e-05	0.00638
cellular response to hormone stimulus	GO:0032870	0.00651	613	29	12.79	+	2.27	8.43e-05	0.00651
cellular response to oxidative stress	GO:0034599	0.00652	241	16	5.03	+	3.18	8.48e-05	0.00652
positive regulation of cellular protein metabolic process	GO:0032270	0.00714	1618	58	33.76	+	1.72	9.42e-05	0.00714
tissue development	GO:0009888	0.00717	1781	62	37.16	+	1.67	9.41e-05	0.00717
positive regulation of neuron differentiation	GO:0045666	0.00719	382	21	7.97	+	2.64	9.4e-05	0.00719
cell development	GO:0048468	0.00737	1626	58	33.92	+	1.71	9.77e-05	0.00737
response to hexose	GO:0009746	0.00768	146	12	3.05	+	3.94	0.000102	0.00768
detection of chemical stimulus involved in sensory perception	GO:0050907	0.00787	483	0	10.08	-	< 0.01	0.000105	0.00787
regulation of cell population proliferation	GO:0042127	0.00806	1642	58	34.26	+	1.69	0.000109	0.00806
ribosome assembly	GO:0042255	0.00809	64	8	1.34	+	5.99	0.000109	0.00809
macromolecule localization	GO:0033036	0.00872	2538	81	52.95	+	1.53	0.000118	0.00872
regulation of biosynthetic process	GO:0009889	0.00919	4301	124	89.73	+	1.38	0.000125	0.00919
connective tissue development	GO:0061448	0.00936	224	15	4.67	+	3.21	0.000128	0.00936
regulation of nitrogen compound metabolic process	GO:0051171	0.00946	5881	160	122.69	+	1.3	0.000131	0.00946
negative regulation of developmental process	GO:0051093	0.0095	965	39	20.13	+	1.94	0.000131	0.0095
response to monosaccharide	GO:0034284	0.0099	151	12	3.15	+	3.81	0.000137	0.0099
oxoacid metabolic process	GO:0043436	0.0101	971	39	20.26	+	1.93	0.000141	0.0101
immune response-activating signal transduction	GO:0002757	0.0101	448	0	9.35	-	< 0.01	0.000142	0.0101
immune response-activating cell surface receptor signaling pathway	GO:0002429	0.0102	448	0	9.35	-	< 0.01	0.000142	0.0102
intrinsic apoptotic signaling pathway in response to endoplasmic reticulum stress	GO:0070059	0.0106	34	6	0.71	+	8.46	0.00015	0.0106
fat cell differentiation	GO:0045444	0.011	108	10	2.25	+	4.44	0.000157	0.011
regulation of response to endoplasmic reticulum stress	GO:1905897	0.0117	88	9	1.84	+	4.9	0.000167	0.0117
gene expression	GO:0010467	0.0119	2038	68	42.52	+	1.6	0.00017	0.0119
regulation of cellular metabolic process	GO:0031323	0.0122	6272	168	130.85	+	1.28	0.000175	0.0122
nitrogen compound metabolic process	GO:0006807	0.0123	7000	184	146.04	+	1.26	0.000179	0.0123
response to carbohydrate	GO:0009743	0.0124	180	13	3.76	+	3.46	0.000179	0.0124
cellular amino acid metabolic process	GO:0006520	0.0135	288	17	6.01	+	2.83	0.000196	0.0135
response to retinoic acid	GO:0032526	0.014	112	10	2.34	+	4.28	0.000206	0.014
cellular nitrogen compound metabolic process	GO:0034641	0.014	3465	103	72.29	+	1.42	0.000205	0.014
regulation of apoptotic signaling pathway	GO:2001233	0.0141	406	21	8.47	+	2.48	0.000209	0.0141
regulation of smooth muscle cell proliferation	GO:0048660	0.0143	135	11	2.82	+	3.91	0.000212	0.0143
cellular protein localization	GO:0034613	0.0143	1636	57	34.13	+	1.67	0.000213	0.0143
blood vessel development	GO:0001568	0.0146	497	24	10.37	+	2.31	0.00022	0.0146
generation of neurons	GO:0048699	0.0146	1561	55	32.57	+	1.69	0.000222	0.0146
regulation of cellular process	GO:0050794	0.0146	11077	270	231.09	+	1.17	0.000218	0.0146
detection of chemical stimulus involved in sensory perception of smell	GO:0050911	0.0146	439	0	9.16	-	< 0.01	0.000219	0.0146
cellular macromolecule localization	GO:0070727	0.0147	1644	57	34.3	+	1.66	0.000222	0.0147
positive regulation of protein modification process	GO:0031401	0.0148	1243	46	25.93	+	1.77	0.000226	0.0148
behavior	GO:0007610	0.0162	596	27	12.43	+	2.17	0.000251	0.0162
organic acid metabolic process	GO:0006082	0.0162	992	39	20.7	+	1.88	0.00025	0.0162
organic substance catabolic process	GO:1901575	0.0162	1763	60	36.78	+	1.63	0.000249	0.0162
heterocycle metabolic process	GO:0046483	0.0162	2998	91	62.55	+	1.45	0.000253	0.0162
organic cyclic compound metabolic process	GO:1901360	0.0162	3277	98	68.37	+	1.43	0.000249	0.0162
cellular response to glucose starvation	GO:0042149	0.0164	38	6	0.79	+	7.57	0.000257	0.0164
tube morphogenesis	GO:0035239	0.0169	657	29	13.71	+	2.12	0.000267	0.0169
response to corticosteroid	GO:0031960	0.017	163	12	3.4	+	3.53	0.000267	0.017
positive regulation of cell development	GO:0010720	0.0174	563	26	11.75	+	2.21	0.000276	0.0174
positive regulation of signal transduction	GO:0009967	0.0183	1706	58	35.59	+	1.63	0.000292	0.0183
positive regulation of response to endoplasmic reticulum stress	GO:1905898	0.0184	39	6	0.81	+	7.37	0.000292	0.0184
ribosomal large subunit biogenesis	GO:0042273	0.0184	75	8	1.56	+	5.11	0.000295	0.0184
response to glucose	GO:0009749	0.0187	141	11	2.94	+	3.74	0.0003	0.0187
detection of stimulus involved in sensory perception	GO:0050906	0.0187	545	1	11.37	-	0.09	0.000303	0.0187
regulation of steroid metabolic process	GO:0019218	0.0188	118	10	2.46	+	4.06	0.000304	0.0188
response to unfolded protein	GO:0006986	0.019	166	12	3.46	+	3.47	0.000312	0.019
regulation of small molecule metabolic process	GO:0062012	0.019	442	22	9.22	+	2.39	0.00031	0.019
anatomical structure formation involved in morphogenesis	GO:0048646	0.019	896	36	18.69	+	1.93	0.000309	0.019
regulation of neuron differentiation	GO:0045664	0.0197	670	29	13.98	+	2.07	0.000324	0.0197
positive regulation of signaling	GO:0023056	0.0205	1944	64	40.56	+	1.58	0.000339	0.0205
negative regulation of protein phosphorylation	GO:0001933	0.0215	409	21	8.53	+	2.46	0.000356	0.0215
regulation of cysteine-type endopeptidase activity involved in apoptotic process	GO:0043281	0.0218	221	14	4.61	+	3.04	0.000363	0.0218
negative regulation of phosphorylation	GO:0042326	0.0219	450	22	9.39	+	2.34	0.000366	0.0219
cholesterol biosynthetic process	GO:0006695	0.0222	41	6	0.86	+	7.01	0.000372	0.0222
response to antineoplastic agent	GO:0097327	0.0223	99	9	2.07	+	4.36	0.000376	0.0223
cholesterol metabolic process	GO:0008203	0.023	122	10	2.55	+	3.93	0.00039	0.023
response to glucocorticoid	GO:0051384	0.0234	146	11	3.05	+	3.61	0.000396	0.0234
lipid biosynthetic process	GO:0008610	0.0236	583	26	12.16	+	2.14	0.000401	0.0236
aging	GO:0007568	0.0237	279	16	5.82	+	2.75	0.000406	0.0237
negative regulation of programmed cell death	GO:0043069	0.0237	921	36	19.21	+	1.87	0.000407	0.0237
small molecule metabolic process	GO:0044281	0.024	1717	58	35.82	+	1.62	0.000413	0.024
lung development	GO:0030324	0.0242	172	12	3.59	+	3.34	0.000421	0.0242
regulation of epithelial cell proliferation	GO:0050678	0.0242	338	18	7.05	+	2.55	0.00042	0.0242
establishment of protein localization	GO:0045184	0.0242	1617	55	33.73	+	1.63	0.000419	0.0242
detection of chemical stimulus	GO:0009593	0.0244	519	1	10.83	-	0.09	0.000426	0.0244
gland development	GO:0048732	0.0245	421	21	8.78	+	2.39	0.00043	0.0245
memory	GO:0007613	0.025	124	10	2.59	+	3.87	0.000439	0.025
mRNA transcription	GO:0009299	0.0252	27	5	0.56	+	8.88	0.000445	0.0252
cellular response to corticosteroid stimulus	GO:0071384	0.0264	61	7	1.27	+	5.5	0.00047	0.0264
positive regulation of phosphorylation	GO:0042327	0.0265	1090	41	22.74	+	1.8	0.000469	0.0265
positive regulation of nervous system development	GO:0051962	0.0267	555	25	11.58	+	2.16	0.000477	0.0267
response to ketone	GO:1901654	0.0271	201	13	4.19	+	3.1	0.000486	0.0271
positive regulation of lipid metabolic process	GO:0045834	0.0273	150	11	3.13	+	3.52	0.000491	0.0273
positive regulation of lipid biosynthetic process	GO:0046889	0.0283	82	8	1.71	+	4.68	0.000512	0.0283
respiratory tube development	GO:0030323	0.0283	176	12	3.67	+	3.27	0.000511	0.0283
vasculature development	GO:0001944	0.0284	519	24	10.83	+	2.22	0.000516	0.0284
secondary alcohol biosynthetic process	GO:1902653	0.0287	44	6	0.92	+	6.54	0.000523	0.0287
localization	GO:0051179	0.0291	5778	154	120.54	+	1.28	0.000532	0.0291
response to antibiotic	GO:0046677	0.0295	316	17	6.59	+	2.58	0.00054	0.0295
detection of stimulus	GO:0051606	0.0312	702	3	14.65	-	0.2	0.000575	0.0312
ribosomal large subunit assembly	GO:0000027	0.0321	29	5	0.61	+	8.26	0.000594	0.0321
metanephros development	GO:0001656	0.0321	84	8	1.75	+	4.57	0.000594	0.0321
cardiovascular system development	GO:0072358	0.0322	529	24	11.04	+	2.17	0.000599	0.0322
positive regulation of cell communication	GO:0010647	0.0327	1936	63	40.39	+	1.56	0.00061	0.0327
peripheral nervous system axon regeneration	GO:0014012	0.0342	6	3	0.13	+	23.97	0.00065	0.0342
regulation of fatty acid biosynthetic process	GO:0042304	0.0342	46	6	0.96	+	6.25	0.000647	0.0342
negative regulation of protein kinase B signaling	GO:0051898	0.0343	46	6	0.96	+	6.25	0.000647	0.0343
ossification	GO:0001503	0.0343	263	15	5.49	+	2.73	0.000643	0.0343
anatomical structure morphogenesis	GO:0009653	0.0343	2174	69	45.35	+	1.52	0.000645	0.0343
nucleic acid metabolic process	GO:0090304	0.0348	2301	72	48	+	1.5	0.000662	0.0348
negative regulation of response to drug	GO:2001024	0.0357	30	5	0.63	+	7.99	0.000682	0.0357
negative regulation of cysteine-type endopeptidase activity involved in apoptotic process	GO:0043154	0.0358	86	8	1.79	+	4.46	0.000685	0.0358
developmental maturation	GO:0021700	0.0363	237	14	4.94	+	2.83	0.000699	0.0363
positive regulation of phosphate metabolic process	GO:0045937	0.0364	1160	42	24.2	+	1.74	0.000704	0.0364
positive regulation of phosphorus metabolic process	GO:0010562	0.0365	1160	42	24.2	+	1.74	0.000704	0.0365
neuron differentiation	GO:0030182	0.0366	1016	38	21.2	+	1.79	0.000714	0.0366
negative regulation of fat cell differentiation	GO:0045599	0.0367	47	6	0.98	+	6.12	0.000717	0.0367
protein localization	GO:0008104	0.0367	2201	69	45.92	+	1.5	0.000713	0.0367
regulation of cellular biosynthetic process	GO:0031326	0.0373	4222	118	88.08	+	1.34	0.000732	0.0373
secondary alcohol metabolic process	GO:1902652	0.0393	134	10	2.8	+	3.58	0.000772	0.0393
regulation of translation	GO:0006417	0.0399	374	19	7.8	+	2.44	0.000786	0.0399
ribonucleoprotein complex assembly	GO:0022618	0.0404	186	12	3.88	+	3.09	0.000808	0.0404
response to steroid hormone	GO:0048545	0.0405	328	17	6.84	+	2.48	0.000802	0.0405
regulation of neurogenesis	GO:0050767	0.0405	838	33	17.48	+	1.89	0.000805	0.0405
regulation of molecular function	GO:0065009	0.0405	3063	90	63.9	+	1.41	0.000806	0.0405
negative regulation of apoptotic process	GO:0043066	0.0406	904	35	18.86	+	1.86	0.000815	0.0406
lipid metabolic process	GO:0006629	0.0408	1195	43	24.93	+	1.72	0.00082	0.0408
apoptotic process	GO:0006915	0.0411	907	35	18.92	+	1.85	0.000828	0.0411
regulation of neuron apoptotic process	GO:0043523	0.0416	214	13	4.46	+	2.91	0.000842	0.0416
nucleobase-containing compound metabolic process	GO:0006139	0.0422	2813	84	58.69	+	1.43	0.000856	0.0422
cellular response to acid chemical	GO:0071229	0.0429	215	13	4.49	+	2.9	0.000877	0.0429
sterol biosynthetic process	GO:0016126	0.043	49	6	1.02	+	5.87	0.000875	0.043
response to topologically incorrect protein	GO:0035966	0.0431	188	12	3.92	+	3.06	0.000882	0.0431
immune response-regulating cell surface receptor signaling pathway	GO:0002768	0.0437	483	1	10.08	-	0.1	0.000902	0.0437
sterol metabolic process	GO:0016125	0.0438	137	10	2.86	+	3.5	0.000905	0.0438
cellular localization	GO:0051641	0.0438	2422	74	50.53	+	1.46	0.000901	0.0438
L-serine biosynthetic process	GO:0006564	0.0439	7	3	0.15	+	20.54	0.000914	0.0439
immune response-regulating signaling pathway	GO:0002764	0.0441	486	1	10.14	-	0.1	0.000914	0.0441
retina vasculature development in camera-type eye	GO:0061298	0.045	18	4	0.38	+	10.65	0.00094	0.045
regulation of cysteine-type endopeptidase activity	GO:2000116	0.0453	245	14	5.11	+	2.74	0.000947	0.0453
organic substance transport	GO:0071702	0.0463	2220	69	46.31	+	1.49	0.000971	0.0463
cell death	GO:0008219	0.0472	1073	39	22.39	+	1.74	0.000997	0.0472
cellular response to retinoic acid	GO:0071300	0.0473	70	7	1.46	+	4.79	0.000996	0.0473
cognition	GO:0050890	0.0473	305	16	6.36	+	2.51	0.001	0.0473
positive regulation of transcription from RNA polymerase II promoter in response to stress	GO:0036003	0.0474	33	5	0.69	+	7.26	0.001	0.0474
response to oxidative stress	GO:0006979	0.0479	390	19	8.14	+	2.34	0.00102	0.0479
cellular glucose homeostasis	GO:0001678	0.0481	92	8	1.92	+	4.17	0.00103	0.0481
negative regulation of biosynthetic process	GO:0009890	0.0482	1596	53	33.3	+	1.59	0.00103	0.0482
regulation of cellular amide metabolic process	GO:0034248	0.0486	427	20	8.91	+	2.25	0.00105	0.0486
cell communication	GO:0007154	0.0486	5595	148	116.72	+	1.27	0.00104	0.0486
regulation of catalytic activity	GO:0050790	0.0491	2385	73	49.76	+	1.47	0.00106	0.0491
cellular response to glucose stimulus	GO:0071333	0.0496	71	7	1.48	+	4.73	0.00108	0.0496
Analysis Type:	PANTHER Overrepresentation Test		Released 20200407)
Annotation Version and Release Date:	GO Ontology database Released 2020-02-21
Analyzed List:	upload_1		Homo sapiens)
Reference List:	Homo sapiens		all genes in database)
Test Type:	FISHER
Correction:	FDR
